# Supplementary material for: Mitochondrial Protein Cox7b Is a Metabolic Sensor Driving Brain-Specific Metastasis of Human Breast Cancer Cells
Source: Cancers (Basel). 2022 Sep 8;14(18):4371. doi: 10.3390/cancers14184371 (PMC9497206; doi:10.3390/cancers14184371)
Supplement: Supplementary file 1 [file cancers-14-04371-s001.zip]

Archive with 1 entries (1 files):
- cancers-1881530-supplementary.pdf
